# Supplementary material for: The Caenorhabditis elegans cuticle and precuticle: a model for studying dynamic apical extracellular matrices in vivo
Source: Genetics. 2024 Jul 12;227(4):iyae072. doi: 10.1093/genetics/iyae072 (PMC11304992; doi:10.1093/genetics/iyae072)
Supplement: iyae072_Supplementary_Data [file iyae072_supplementary_data.zip]

Archive with 2 entries (2 files):
- Supplemental_Material_Legends_GENETICS-2023-306239.docx
- Supplemental_Tables_1-3_GENETICS-2023-306239.xlsx
