# Supplementary material for: The Caenorhabditis elegans cuticle and precuticle: a model for studying dynamic apical extracellular matrices in vivo
Source: Genetics. 2024 Jul 12;227(4):iyae072. doi: 10.1093/genetics/iyae072 (PMC11304992; doi:10.1093/genetics/iyae072)
Supplement: iyae072_Supplementary_Data [file iyae072_supplementary_data.zip › Supplemental_Tables_1-3_GENETICS-2023-306239.xlsx]

## Sheet: S1.Matrix proteins
Table S1: Pre-cuticle and Cuticle Matrisome
Protein class	Protein name	Wormbase Sequence name	Pre-cuticle or Cuticle?	Stage(s)1	Tissue(s)1	Sub-structures or layer1	Developmental Phenotypes2	Physiology Phenotypes3	Ref(s)
Collagen
Collagen	BLI-1	C09G5.6	Cuticle	Adult	hyp	Struts	BLI	PIA	Adams et al. 2023
Collagen	BLI-2	F59E12.12	Cuticle	Adult	hyp	Struts, Alae	BLI	PIA	Adams et al. 2023
Collagen	BLI-6/COL-112	Y73B6BL.34	Cuticle	Adult	hyp, seam, vulva	Struts, Furrows, Alae	BLI(gf)		Adams et al. 2023
Collagen	COL-12	F15H10.1	Cuticle	L2/L3-Adult	hyp	Alae			Chen et al. 2023; Pujol et al. 2008
Collagen	COL-19	ZK1193.1	Cuticle	Adult	hyp, seam	Basal			Thein et al. 2003; Adams et al. 2023
Collagen	COL-62	C15A11.6	Cuticle	Adult	hyp				Taffoni et al. 2020
Collagen	DPY-2	T14B4.6	Cuticle	All	hyp	Furrows	DPY, no furrow	PIA - OSR -PERM**	McMahon et al. 2003; Wheeler and Thomas 2006; Dodd et al. 2018; Aggad et al. 2023
Collagen	DPY-3	EGAP7.1	Cuticle	All	hyp	Furrows	DPY, no furrow	PIA - OSR -PERM**	McMahon et al. 2003; Dodd et al. 2018; Aggad et al. 2023
Collagen	DPY-4	Y41E3.2	Cuticle		hyp		DPY		Wormbase: Davis et al. 2022
Collagen	DPY-5	F27C1.8	Cuticle	L2-Adult	hyp		DPY		Jackson et al. 2014; Sundaram lab, unpublished
Collagen	DPY-7	F46C8.6	Cuticle	All	hyp	Furrows	DPY, no furrow	PIA - OSR -PERM	McMahon et al. 2003; Wheeler and Thomas 2006; Dodd et al 2018; Adams et al. 2023; Aggad et al. 2023; Sandhu et al. 2021
Collagen	DPY-8	C31H2.2	Cuticle	L1-Adult	hyp	Furrows	DPY, no furrow	PIA - OSR -PERM	McMahon et al. 2003; Dodd et al. 2018; Aggad et al. 2023; Sandhu et al. 2021
Collagen	DPY-9	T21D12.2	Cuticle	L2-Adult	hyp	Furrows	DPY, no furrow	PIA - OSR -PERM	McMahon et al. 2003; Dodd et al. 2018; Adams et al. 2023; Aggad et al. 2023; Sandhu et al. 2021
Collagen	DPY-10	T14B4.7	Cuticle	All	hyp	Furrows	DPY, no furrow	PIA - OSR -PERM	McMahon et al. 2003; Wheeler and Thomas 2006; Dodd et al. 2018; Aggad et al. 2023; Sandhu et al. 2021
Collagen	DPY-13	F30B5.1	Cuticle		hyp	Basal	DPY		McMahon et al. 2003; Adams et al. 2023
Collagen	DPY-14	H27M09.4	Cuticle	L1	hyp, neurons		DPY, seam defects		Gallo et al. 2006
Collagen	DPY-17	F54D8.1	Cuticle	L1-L2	hyp		DPY		Novelli et al. 2006; Birnbaum et al. 2023
Collagen	LON-3	ZK836.1	Cuticle	All	hyp		LON		Nystrom et al. 2002
Collagen	RAM-2/COL-82	F38A3.2	Cuticle	All	male tail		RAM		Baird and Emmons 1990; Jackson et al. 2014; Wormbase: Davis et al. 2022
Collagen	RAM-4/COL-34	F36A4.10	Cuticle		interfacial tubes		RAM		Baird and Emmons 1990; Wormbase: Davis et al. 2022; Sundaram lab unpublished
Collagen	ROL-1	Y57A10A.11	Cuticle				ROL		Noble et al. 2020
Collagen	ROL-6	T01B7.7	Cuticle	L2/L3-Adult	hyp	Basal	ROL(gf)	PIA (gf)	Dierking et al 2011; Aggad et al. 2023
Collagen	ROL-8	ZK1290.3	Cuticle				ROL(gf)		Wormbase: Davis et al. 2022
Collagen	SQT-1	B0491.2	Cuticle	L2/L3-Adult	hyp, vulva		DPY(gf); ROL(gf)		Jackson et al. 2014; Sundaram lab, unpublished
Collagen	SQT-2	C01B12.1	Cuticle	L2/L3-Adult			DPY(gf); ROL(gf)		Jackson et al. 2014
Collagen	SQT-3	F23H12.4	Cuticle	All	hyp, vulva	Basal	EMB, DPY, ROL(gf)		Priess and Hirsh. 1986; Birnbaum et al. 2023; Sundaram lab, unpublished
Cuticlin (CUT) and Epicuticlin (EPIC)
CUT	CUT-2	F51F1.5	Cuticle	All	hyp, seam	Cortical			Lassandro et al. 1994; Ristoratore et al. 1994
EPIC	EPIC-1	F11E6.3	Cuticle	All	External epthelia	Cortical/Epicuticle-Alae		INJ	Betschart et al. 2022; Pooranachithra et al. 2024
EPIC	EPIC-2	K08D12.6	Cuticle	All	External epthelia	Cortical/Epicuticle		INJ	Betschart et al. 2022; Pooranachithra et al. 2024
EPIC	EPIC-3	K08D12.7	Cuticle	Dauer	External epthelia	Cortical/Epicuticle-Alae		INJ	Betschart et al. 2022; Pooranachithra et al. 2024
Zona Pellucida (ZP)
ZP	CUT-1	C47G2.1	Cuticle	Dauer	seam	Alae	DPY, ALAE (dauer)		Sapio et al. 2005
ZP	CUT-3	F22B5.3	Cuticle?	L1	seam	Alae	DPY, ALAE (L1)		Sapio et al. 2005
ZP	CUT-4	E04D5.3	Cuticle	Adult	seam				Sapio et al. 2005
ZP	CUT-5	R07E3.3	Cuticle?	L1, Dauer	seam	Alae	DPY, ALAE (L1, dauer)		Sapio et al. 2005
ZP	CUT-6	M142.2	Cuticle	L1, Dauer	hyp				Muriel et al. 2003; Sapio et al. 2005
ZP	DYF-7	C43C3.3	Sensory	Embryo, L1	neurons		PIN, DYF		Heiman and Shaham 2009; Cohen et al. 2019
ZP	DPY-1	M01E10.2	ND	Embryo-L3	hyp		DPY		Witte et al. 2014; Wormbase: Davis et al. 2022
ZP	FBN-1	ZK783.1	Pre-cuticle	All	hyp, vulva		PIN, MLT		Kelley et al. 2015; Cohen et al. 2020; Balasubramaniam et al. 2023
ZP	LET-653	C29E6.1	Pre-cuticle	All	External epthelia		EXC, ALAE		Gill et al. 2016; Cohen et al. 2020
ZP	NOAH-1	C34G6.6	Pre-cuticle	All	hyp, vulva		EMB, MLT		Frand et al. 2005; Vuong-Brender et al. 2017; Cohen et al. 2020
ZP	NOAH-2	F52B11.3	Pre-cuticle	All	hyp, vulva		EMB, MLT		Frand et al. 2005; Vuong-Brender et al. 2017; Cohen et al. 2020
ZP	RAM-5	T24C2.1	Cuticle	Adult male	Male ray socket glia		RAM		Yu et al. 2000
Nidogen + EGF domain (Nido)
Nido	DEX-1	D1044.2	Both	Embryo, L1, dauer	buccal, Amso, exc, seam, pharynx		DEX, DPY, EXC, ALAE, PIN		Heiman and Shaham 2009; Cohen et al. 2019; Flatt et al. 2019
Matrilin-related (VWA and EGF domains)
MATN-r	MUA-3	K08E5.3	Cuticle	All	hyp, vulva		EMB		Bercher et al. 2001; Hahn and Labouesse 2001
MATN-r	MUP-4	K07D8.1	Cuticle	All	hyp, vulva		EMB		Gatewood and Bucher 1997; Hong et al. 2001; Hahn and Labouesse 2001
extracellular leucine-rich repeat only (eLRRon)
eLRRon	EGG-6	K07A12.2	Pre-cuticle	All	External epithelia		EXC, ALAE, MEL	PIA - PERM	Mancuso et al. 2012; Forman-Rubinsky et al. 2017; Zugasti et al. 2016
eLRRon	LET-4	C44H4.2	Pre-cuticle	All	External epithelia		EMB, EXC, DYF	PIA - PERM	Mancuso et al. 2012; Cohen et al. 2020; Zugasti et al. 2016
eLRRon	PAN-1	M88.6	ND	All	hyp		MLT	PIA	Gissendanner et al. 2013; Xia et al. 2021; Xu et al. 2024; Zugasti et al. 2016
eLRRon	SYM-1	C44H4.3	Pre-cuticle	All	hyp, vulB1, vulB2		EMB with let-4		Davies et al. 1999; Mancuso et al. 2012; Cohen et al. 2020
Lipocalin-related (LPR)
LPR	LPR-1	Y65B4BR.2	Pre-cuticle*	All	External epithelia		EXC, DYF, ALAE		Stone et al. 2009; Pu et al. 2017
LPR	LPR-3	W04G3.8	Pre-cuticle	All	External epithelia		EXC, MLT, ALAE	PERM	Forman-Rubinsky et al. 2017
Chondroitin Proteoglycan (CPG)
CPG	CPG-1	C07G2.1	Eggshell	L4-adult	germline		EMB with cpg-2		Olson et al. 2012
CPG	CPG-2	B0280.5	Eggshell	L4-adult	germline		EMB with cpg-1		Olson et al. 2012
CPG	FBN-1	ZK783.1	Pre-cuticle	All	hyp, vulva		PIN, MLT		Kelley et al. 2015; Cohen et al. 2020; Balasubramaniam et al. 2023
CCD-aECM family (nematode specific)
Cystein ring	SPIA-1	F09F9.2	Pre-cuticle	All	hyp			suppress PIA	Sonntag et al. 2024
Cystein ring	DPY-6	F16F9.2	Cutlcle	All	hyp, buccal		DPY, MOUTH SHAPE	PIA	Sun et al. 2022; Sonntag et al. 2024; Dierking et al. 2001
Mucin
Mucin	DPY-6	F16F9.2	Cuticle	All	hyp, buccal		DPY, MOUTH SHAPE		Sun et al. 2022
Mucin	LET-653	C29E6.1	Pre-cuticle	All	External epthelia		EXC, ALAE		Gill et al. 2016; Cohen et al. 2020
Mucin	OSM-8	R07G3.6	ND	All	hyp, rectum			PIA, OSR	Rohlfing et al. 2011; Zugasti et al. 2016
Mucin	PLG-1	F44E2.11	Copulatory Plug		Male vas deferens				Palopoli et al. 2008
Hedgehog-related (Hh-r)
Hh-r	GRL-2	T16G1.8	Cuticle	All	duct/pore, Amso, Phso				Serra et al. 2003
Hh-r	GRL-7	T02E9.2	Pre-cuticle	All	hyp	Furrows	SUP of ptr-18, mir-235		Kume et al. 2019; Chiyoda et al. 2021; Serra et al. 2023
Hh-r	GRL-18	T05C3.4	Both	L4-Adult	Ilso, CEPso, vulB2			PIA	Fung et al. 2023; Serra et al. 2023; Zugasti et al. 2016
Hh-r	QUA-1	T05C12.10	Cuticle	All	External epithelia		EMB, MLT	PIA	Hao et al. 2006b; Zugasti et al. 2016
Hh-r	WRT-5	W03D2.5	ND	All	seam, exc, glia, valves, uterus		LET		Hao et al. 2006a
Hh-r	WRT-10	ZK1290.8	Pre-cuticle	All	External epithelia		ALAE		Serra et al. 2023
THIS IS A PARTIAL LIST, INCLUDING ONLY MATRIX PROTEINS THAT HAVE BEEN STUDIED, FROM PROTEIN FAMILIES DISCUSSED IN MAIN TEXT
1Some proteins may be present in additional stages, tissues or substructures, since published info may be incomplete.
2Developmental Phenotypes: DPY Dumpy, DYF dye filling defective, EMB, embryonic lethal, BLI blister, BUS bacterial unswollen, MLT molt defective, PIN pharynx ingressed, SUP suppressor
3Physiology Phenotypes: PIA persistant immune activation (nlp-29p::GFP), OSR osmotic resistant & induction of gdph-1p::GFP, PERM permeable to Hoechst, INJ reduced survival after injury
*affects precuticle ** expected to be PERM as the same furrow-less familly as dpy-7,8,9,10
ND, no data available

## Sheet: S2. surface layer
Table S2: Gene products involved in formation/function of the surface coat
Gene class	Gene name	Wormbase Sequence name	Encoded Protein	Ref(s)
Biofilm Absent on Head (Bah)
bah	bah-1	ZK1025.7	glycosyl transferase	Darby et al. 2007; Drace et al. 2009
bah	bah-2	ND		Darby et al. 2007
bah	bah-3	ND		Darby et al. 2007
Bacterially Unswollen (Bus)
bus	bus-1	R03H4.6	acyl transferase	Gravato-Nobre et al. 2005; Gravato-Nobre et al. 2008
bus*	bus-2	K08D12.5	glycosyl transferase	Gravato-Nobre et al. 2005; Gravato-Nobre et al. 2011; Rouger et al. 2014; Zugasti et al. 2016
bus	bus-3	nd		Gravato-Nobre et al. 2005
bus*	bus-4	T22B11.2	glycosyl transferase	Gravato-Nobre et al. 2005; Gravato-Nobre et al. 2011; Rouger et al. 2014
bus	bus-5/rml-2	F53B1.4	TDP sugar dehydratase	Gravato-Nobre et al. 2005; Feng et al. 2016; O'Rourke et al. 2023
bus	bus-6	F52E1.9	phosphatidylinositol phosphatase	Gravato-Nobre et al. 2005; O'Rourke et al. 2023
bus	bus-8	T23F2.1	ALG2 mannosyltransferase	Gravato-Nobre et al. 2005; O'Rourke et al. 2023
bus	bus-10	ZK596.3	membrane protein	Gravato-Nobre et al. 2005; O'Rourke et al. 2023
bus*	bus-12	JC8.12	UDP sugar transporter	Gravato-Nobre et al. 2005; Gravato-Nobre et al. 2011; Rouger et al. 2014; Zugasti et al. 2016
bus	bus-13/ptr-15	T07H8.6	Patched-related	Gravato-Nobre et al. 2005; O'Rourke et al. 2023
bus	bus-14	ND		Gravato-Nobre et al. 2005
bus	bus-15	ND		Gravato-Nobre et al. 2005
bus	bus-16	ND		Gravato-Nobre et al. 2005
bus*	bus-17	ZK678.8	Glycosyl transferase	Gravato-Nobre et al. 2005; Yook and Hodgkin 2007; Rouger et al. 2014
bus	bus-18/acl-10	F55A11.5	Acyl transferase	Gravato-Nobre et al. 2005; Gravato-Nobre et al. 2008
bus	bus-19	T07F10.4	Transporter TMEM41A	Yook and Hodgkin 2007; O'Rourke et al. 2023
bus	bus-21/dhs-5	F56D1.5	steroid dehydrogenases	O'Rourke et al. 2023
bus	bus-22	F37A4.3	Glycosyl transferase	O'Rourke et al. 2023
bus	bus-24	Y11D7A.9	GPI attachment factor	O'Rourke et al. 2023
bus	bus-28	M03F8.1	membrane protein	O'Rourke et al. 2023
Surface Abnormal (Srf)
srf	srf-1	ND		Blaxter 1993
srf	srf-2	F59C6.8	glycosyl transferase GT92	Link et al. 1992; O'Rourke et al. 2023
srf	srf-3	M02B1.1	UDP sugar transporter	Politz et al. 1990; Hoflich et al. 2004
srf	srf-4	ND		Link et al. 1992
srf	srf-5	F54B11.10	small secreted protein	Link et al. 1992; O'Rourke et al. 2023
srf	srf-6/nsy-1	F59A6.1	MAPKKK	Wormbase: Davis et al. 2022
srf	srf-8	ND		Link et al. 1992
srf	srf-9	ND		Link et al. 1992
srf	srf-10	ND		Wormbase: Davis et al. 2022
Galactofuranose synthesis
glf	glf-1	H04M03.4	UDP-galactopyranose mutase	Novelli et al. 2009
L-Rhamnose synthesis
rml	rml-1	K08E3.5	UTP:glucose-1-phosphate uridylyltransferase	Feng et al. 2016
rml	rml-2/bus-5	F53B1.4	TDP sugar dehydratase	Feng et al. 2016; O'Rourke et al. 2023
rml	rml-3	C14F11.6	dTDP‐4‐dehydrorhamnose 3,5‐epimerase	Feng et al. 2016; Pandey et al. 2023
rml	rml-4	C01F1.3	dTDP-glucose 4,6-dehydratase	Feng et al. 2016
rml	rml-5	Y71G12B.6	RML-4 binding protein	Feng et al. 2016
* these bus mutants also have the converse phenotype of high adhesion of drechmeria coniosporia spores

## Sheet: S3. collagen maturation
Table S3: Proteins known or suspected to be involved in collagen maturation and trafficking
Functional class	Protein name	Wormbase Sequence name	Mutant phenoype	Ref(s)
Prolyl-4 Hydroxylase
P4H alpha	DPY-18	Y47D3B.10	Viable, Dpy, reduced hydroxyproline	Friedman et al. 2000; Winter and Page 2000
P4H alpha	PHY-2	F35G2.4	Viable, reduced hydroxyproline	Friedman et al. 2000; Winter and Page 2000
Protein disulfide isomerase
P4H beta	PDI-1	C14B1.1	Viable	Winter et al. 2007
P4H beta	PDI-2	C07A12.4	Mlt, Emb Let (RNAi)	Friedman et al. 2000; Myllyrharju et al. 2002; Winter and Page 2000; Winter et al. 2007
P4H beta	PDI-3	H06O01.1	Viable	Winter et al. 2007
Trafficking
Sec23	SEC-23	Y113G7A.3	Let	Roberts et al. 2003
TRAPPC3	TRPP-3	ZK1098.5	Dpy, Let	Thein et al. 2003
TRAPPC8	TRPP-8	F46F11.9	Dpy, Let	Zhang et al. 2020
TMEM39	TMEM-39	D1007.5	Subviable	Zhang et al. 2021
TMEM131	TMEM-131	C27F2.8	Subviable	Zhang et al. 2020
Tyrosylprotein sulfotransferase
TPST1	TPST-1	Y111B2A.15	Dpy, Mlt, Let	Kim et al. 2005. 2010
Protease
Furin/PCSK	BLI-4	K04F10.4	Emb, Let, Pia	Thacker et al. 1995; Birnbaum et al. 2023; Dodd et al. 2018
astacin	DPY-31	R151.5	Dpy	Novelli et al. 2006; Stepek et al. 2010b; Birnbaum et al. 2023
astacin	NAS-36	C26C6.3	Mlt	Suzuki et al. 2004; Stepek et al. 2011
astacin	NAS-37	C17G1.6	Mlt	Suzuki et al. 2004; Davis et al. 2004
Protease inhibitor
Kunitz domain	BLI-5	F45G2.5	Bli, Mlt	Frand et al. 2005; Page et al. 2006; Stepek et al. 2010a
Kunitz domain	MLT-11	W01F3.3	Mlt, Emb let	Frand et al. 2005; Ragle et al. 2022; Rich et al. 2022
Tyrosine Crosslinking
DUOX	BLI-3	F56C11.1	Bli, Dpy, Mlt, Let	Thein et al. 2009; Moribe et al. 2012; van der Hoeven et al. 2015
DUOX chaperone	DOXA-1	C06E1.3	Bli, Dpy, Mlt, Let	Moribe et al. 2012
peroxidase	MLT-7	ZK430.8	Bli, Dpy, Mlt, Let, Pia	Thein et al. 2009; Zugasti et al. 2016; Dodd et al. 2008
tetraspanin	TSP-15	F53B6.1	Bli, Dpy, Mlt, Let	Moribe et al. 2012
ShK domain peroxidase	SKPO-1	F49E12.1	Dpy	Tiller et al. 2014
Heme peroxidase	HPX-2	F09F3.5	Perm	Liu et al. 2019
Disulfide removal
thioredoxin reductase	TRXR-1	C06G3.7	Mlt in combo with gsr-1	Stenvall et al. 2011
glutathione reductase	GSR-1	C46F11.2	Mlt in combo with trxr-1	Stenvall et al. 2011

## Sheet: References
References
Adams J. R. G., M. Pooranachithra, E. M. Jyo, S. L. Zheng, A. Goncharov, et al., 2023 Nanoscale patterning of collagens in C. elegans apical extracellular matrix. Nat Commun 14: 7506. https://doi.org/10.1038/s41467-023-43058-9
Aggad D., N. Brouilly, S. Omi, C. L. Essmann, B. Dehapiot, et al., 2023 Meisosomes, folded membrane microdomains between the apical extracellular matrix and epidermis. Elife 12: e75906. https://doi.org/10.7554/eLife.75906
Baird S. E., and S. W. Emmons, 1990 Properties of a class of genes required for ray morphogenesis in Caenorhabditis elegans. Genetics 126: 335–344. https://doi.org/10.1093/genetics/126.2.335
Balasubramaniam B., I. Topalidou, M. Kelley, S. M. Meadows, O. Funk, et al., 2023 Effectors of anterior morphogenesis in C. elegans embryos. Biol Open 12: bio059982. https://doi.org/10.1242/bio.059982
Bercher M., J. Wahl, B. E. Vogel, C. Lu, E. M. Hedgecock, et al., 2001 mua-3, a gene required for mechanical tissue integrity in Caenorhabditis elegans, encodes a novel transmembrane protein of epithelial attachment complexes. J Cell Biol 154: 415–426. https://doi.org/10.1083/jcb.200103035
Betschart B., M. Bisoffi, and F. Alaeddine, 2022 Identification and characterization of epicuticular proteins of nematodes sharing motifs with cuticular proteins of arthropods. PLoS One 17: e0274751. https://doi.org/10.1371/journal.pone.0274751
Birnbaum S. K., J. D. Cohen, A. Belfi, J. I. Murray, J. R. G. Adams, et al., 2023 The proprotein convertase BLI-4 promotes collagen secretion prior to assembly of the Caenorhabditis elegans cuticle. PLoS Genet 19: e1010944. https://doi.org/10.1371/journal.pgen.1010944
Blaxter M. L., 1993 Cuticle surface proteins of wild type and mutant Caenorhabditis elegans. J Biol Chem 268: 6600–6609.
Chen Y., J. Kang, R. Zhen, L. Zhang, and C. Chen, 2023 A genome-wide CRISPR screen identifies the CCT chaperonin as a critical regulator of vesicle trafficking. The FASEB Journal 37: e22757. https://doi.org/10.1096/fj.202201580R
Chiyoda H., M. Kume, C. C. Del Castillo, K. Kontani, A. Spang, et al., 2021 Caenorhabditis elegans PTR/PTCHD PTR-18 promotes the clearance of extracellular hedgehog-related protein via endocytosis. PLoS Genet 17: e1009457. https://doi.org/10.1371/journal.pgen.1009457
Cohen J. D., K. M. Flatt, N. E. Schroeder, and M. V. Sundaram, 2019 Epithelial Shaping by Diverse Apical Extracellular Matrices Requires the Nidogen Domain Protein DEX-1 in Caenorhabditis elegans. Genetics 211: 185–200. https://doi.org/10.1534/genetics.118.301752
Cohen J. D., A. P. Sparacio, A. C. Belfi, R. Forman-Rubinsky, D. H. Hall, et al., 2020a A multi-layered and dynamic apical extracellular matrix shapes the vulva lumen in Caenorhabditis elegans. Elife 9: e57874. https://doi.org/10.7554/eLife.57874
Cohen J. D., J. G. Bermudez, M. C. Good, and M. V. Sundaram, 2020b A C. elegans Zona Pellucida domain protein functions via its ZPc domain. PLoS Genet 16: e1009188. https://doi.org/10.1371/journal.pgen.1009188
Darby C., A. Chakraborti, S. M. Politz, C. C. Daniels, L. Tan, et al., 2007 Caenorhabditis elegans Mutants Resistant to Attachment of Yersinia Biofilms. Genetics 176: 221–230. https://doi.org/10.1534/genetics.106.067496
Davies A. G., C. A. Spike, J. E. Shaw, and R. K. Herman, 1999 Functional overlap between the mec-8 gene and five sym genes in Caenorhabditis elegans. Genetics 153: 117–134. https://doi.org/10.1093/genetics/153.1.117
Davis M. W., A. J. Birnie, A. C. Chan, A. P. Page, and E. M. Jorgensen, 2004 A conserved metalloprotease mediates ecdysis in Caenorhabditis elegans. Development 131: 6001–6008. https://doi.org/10.1242/dev.01454
Davis P., M. Zarowiecki, V. Arnaboldi, A. Becerra, S. Cain, et al., 2022 WormBase in 2022-data, processes, and tools for analyzing Caenorhabditis elegans. Genetics 220: iyac003. https://doi.org/10.1093/genetics/iyac003
Dierking K., J. Polanowska, S. Omi, I. Engelmann, M. Gut, et al., 2011 Unusual regulation of a STAT protein by an SLC6 family transporter in C. elegans epidermal innate immunity. Cell Host Microbe 9: 425–35. https://doi.org/10.1016/j.chom.2011.04.011.
Dodd W., L. Tang, J.-C. Lone, K. Wimberly, C.-W. Wu, et al., 2018 A Damage Sensor Associated with the Cuticle Coordinates Three Core Environmental Stress Responses in Caenorhabditis elegans. Genetics 208: 1467–1482. https://doi.org/10.1534/genetics.118.300827
Drace K., S. McLaughlin, and C. Darby, 2009 Caenorhabditis elegans BAH-1 Is a DUF23 Protein Expressed in Seam Cells and Required for Microbial Biofilm Binding to the Cuticle. PLoS One 4: e6741. https://doi.org/10.1371/journal.pone.0006741
Feng L., Q. Shou, and R. A. Butcher, 2016 Identification of a dTDP-rhamnose biosynthetic pathway that oscillates with the molting cycle in Caenorhabditis elegans. Biochem J 473: 1507–1521. https://doi.org/10.1042/BCJ20160142
Flatt K. M., C. Beshers, C. Unal, J. D. Cohen, M. V. Sundaram, et al., 2019 Epidermal Remodeling in Caenorhabditis elegans Dauers Requires the Nidogen Domain Protein DEX-1. Genetics 211: 169–183. https://doi.org/10.1534/genetics.118.301557
Forman-Rubinsky R., J. D. Cohen, and M. V. Sundaram, 2017 Lipocalins Are Required for Apical Extracellular Matrix Organization and Remodeling in Caenorhabditis elegans. Genetics 207: 625–642. https://doi.org/10.1534/genetics.117.300207
Frand A. R., S. Russel, and G. Ruvkun, 2005 Functional genomic analysis of C. elegans molting. PLoS Biol 3: e312. https://doi.org/10.1371/journal.pbio.0030312
Friedman L., J. J. Higgin, G. Moulder, R. Barstead, R. T. Raines, et al., 2000 Prolyl 4-hydroxylase is required for viability and morphogenesis in Caenorhabditis elegans. Proc Natl Acad Sci U S A 97: 4736–4741. https://doi.org/10.1073/pnas.97.9.4736
Fung W., T. M. Tan, I. Kolotuev, and M. G. Heiman, 2023 A sex-specific switch in a single glial cell patterns the apical extracellular matrix. Curr Biol 33: 4174-4186.e7. https://doi.org/10.1016/j.cub.2023.08.046
Gallo M., A. K. Mah, R. C. Johnsen, A. M. Rose, and D. L. Baillie, 2006 Caenorhabditis elegans dpy-14: an essential collagen gene with unique expression profile and physiological roles in early development. Mol Genet Genomics 275: 527–539. https://doi.org/10.1007/s00438-006-0110-3
Gatewood B. K., and E. A. Bucher, 1997 The mup-4 locus in Caenorhabditis elegans is essential for hypodermal integrity, organismal morphogenesis and embryonic body wall muscle position. Genetics 146: 165–183. https://doi.org/10.1093/genetics/146.1.165
Gill H. K., J. D. Cohen, J. Ayala-Figueroa, R. Forman-Rubinsky, C. Poggioli, et al., 2016 Integrity of Narrow Epithelial Tubes in the C. elegans Excretory System Requires a Transient Luminal Matrix. PLoS Genet 12: e1006205. https://doi.org/10.1371/journal.pgen.1006205
Gissendanner C. R., K. Crossgrove, K. A. Kraus, C. V. Maina, and A. E. Sluder, 2004 Expression and function of conserved nuclear receptor genes in Caenorhabditis elegans. Dev Biol 266: 399–416. https://doi.org/10.1016/j.ydbio.2003.10.014
Gravato-Nobre M. J., H. R. Nicholas, R. Nijland, D. O’Rourke, D. E. Whittington, et al., 2005 Multiple genes affect sensitivity of Caenorhabditis elegans to the bacterial pathogen Microbacterium nematophilum. Genetics 171: 1033–1045. https://doi.org/10.1534/genetics.105.045716
Gravato-Nobre M. J., and J. Hodgkin, 2008 The acyltransferase gene bus-1 exhibits conserved and specific expression in nematode rectal cells and reveals pathogen-induced cell swelling. Dev Dyn 237: 3762–3776. https://doi.org/10.1002/dvdy.21792
Gravato-Nobre M. J., D. Stroud, D. O’Rourke, C. Darby, and J. Hodgkin, 2011 Glycosylation genes expressed in seam cells determine complex surface properties and bacterial adhesion to the cuticle of Caenorhabditis elegans. Genetics 187: 141–155. https://doi.org/10.1534/genetics.110.122002
Hahn B. S., and M. Labouesse, 2001 Tissue integrity: hemidesmosomes and resistance to stress. Curr Biol 11: R858-861. https://doi.org/10.1016/s0960-9822(01)00516-4
Hao L., G. Aspöck, and T. R. Bürglin, 2006a The hedgehog-related gene wrt-5 is essential for hypodermal development in Caenorhabditis elegans. Developmental Biology 290: 323–336. https://doi.org/10.1016/j.ydbio.2005.11.028
Hao L., K. Mukherjee, S. Liegeois, D. Baillie, M. Labouesse, et al., 2006b The hedgehog-related gene qua-1 is required for molting in Caenorhabditis elegans. Dev Dyn 235: 1469–1481. https://doi.org/10.1002/dvdy.20721
Heiman M. G., and S. Shaham, 2009 DEX-1 and DYF-7 establish sensory dendrite length by anchoring dendritic tips during cell migration. Cell 137: 344–355. https://doi.org/10.1016/j.cell.2009.01.057
Hoeven R. van der, M. R. Cruz, V. Chávez, and D. A. Garsin, 2015 Localization of the Dual Oxidase BLI-3 and Characterization of Its NADPH Oxidase Domain during Infection of Caenorhabditis elegans. PLoS One 10: e0124091. https://doi.org/10.1371/journal.pone.0124091
Höflich J., P. Berninsone, C. Göbel, M. J. Gravato-Nobre, B. J. Libby, et al., 2004 Loss of srf-3-encoded nucleotide sugar transporter activity in Caenorhabditis elegans alters surface antigenicity and prevents bacterial adherence. J Biol Chem 279: 30440–30448. https://doi.org/10.1074/jbc.M402429200
Hong L., T. Elbl, J. Ward, C. Franzini-Armstrong, K. K. Rybicka, et al., 2001 MUP-4 is a novel transmembrane protein with functions in epithelial cell adhesion in Caenorhabditis elegans. J Cell Biol 154: 403–414. https://doi.org/10.1083/jcb.200007075
Jackson B. M., P. Abete-Luzi, M. W. Krause, and D. M. Eisenmann, 2014 Use of an activated beta-catenin to identify Wnt pathway target genes in caenorhabditis elegans, including a subset of collagen genes expressed in late larval development. G3 (Bethesda) 4: 733–747. https://doi.org/10.1534/g3.113.009522
Kelley M., J. Yochem, M. Krieg, A. Calixto, M. G. Heiman, et al., 2015 FBN-1, a fibrillin-related protein, is required for resistance of the epidermis to mechanical deformation during C. elegans embryogenesis. Elife 4. https://doi.org/10.7554/eLife.06565
Kim T. H., S. B. Hwang, P.-Y. Jeong, J. Lee, and J. W. Cho, 2005 Requirement of tyrosylprotein sulfotransferase-A for proper cuticle formation in the nematode C. elegans. FEBS Lett 579: 53–58. https://doi.org/10.1016/j.febslet.2004.11.044
Kim T. H., D. H. Kim, H. W. Nam, S. Y. Park, J. Shim, et al., 2010 Tyrosylprotein sulfotransferase regulates collagen secretion in Caenorhabditis elegans. Mol Cells 29: 413–418. https://doi.org/10.1007/s10059-010-0049-4
Kume M., H. Chiyoda, K. Kontani, T. Katada, and M. Fukuyama, 2019 Hedgehog-related genes regulate reactivation of quiescent neural progenitors in Caenorhabditis elegans. Biochem Biophys Res Commun 520: 532–537. https://doi.org/10.1016/j.bbrc.2019.10.045
Lassandro F., M. Sebastiano, F. Zei, and P. Bazzicalupo, 1994 The role of dityrosine formation in the crosslinking of CUT-2, the product of a second cuticlin gene of Caenorhabditis elegans. Molecular and Biochemical Parasitology 65: 147–159. https://doi.org/10.1016/0166-6851(94)90123-6
Link C. D., M. A. Silverman, M. Breen, K. E. Watt, and S. A. Dames, 1992 Characterization of Caenorhabditis elegans lectin-binding mutants. Genetics 131: 867–881. https://doi.org/10.1093/genetics/131.4.867
Liu Y., K. G. Kaval, A. van Hoof, and D. A. Garsin, 2019 Heme peroxidase HPX-2 protects Caenorhabditis elegans from pathogens. PLoS Genet. 15: e1007944. https://doi.org/10.1371/journal.pgen.1007944
Mancuso V. P., J. M. Parry, L. Storer, C. Poggioli, K. C. Q. Nguyen, et al., 2012 Extracellular leucine-rich repeat proteins are required to organize the apical extracellular matrix and maintain epithelial junction integrity in C. elegans. Development 139: 979–990. https://doi.org/10.1242/dev.075135
McMahon L., J. M. Muriel, B. Roberts, M. Quinn, and I. L. Johnstone, 2003 Two sets of interacting collagens form functionally distinct substructures within a Caenorhabditis elegans extracellular matrix. Mol Biol Cell 14: 1366–1378. https://doi.org/10.1091/mbc.e02-08-0479
Moribe H., R. Konakawa, D. Koga, T. Ushiki, K. Nakamura, et al., 2012 Tetraspanin is required for generation of reactive oxygen species by the dual oxidase system in Caenorhabditis elegans. PLoS Genet 8: e1002957. https://doi.org/10.1371/journal.pgen.1002957
Muriel J. M., M. Brannan, K. Taylor, I. L. Johnstone, G. J. Lithgow, et al., 2003 M142.2 (cut-6), a novel Caenorhabditis elegans matrix gene important for dauer body shape. Dev Biol 260: 339–351. https://doi.org/10.1016/s0012-1606(03)00237-9
Myllyharju J., L. Kukkola, A. D. Winter, and A. P. Page, 2002 The exoskeleton collagens in Caenorhabditis elegans are modified by prolyl 4-hydroxylases with unique combinations of subunits. J Biol Chem 277: 29187–29196. https://doi.org/10.1074/jbc.M203824200
Noble L. M., A. Miah, T. Kaur, and M. V. Rockman, 2020 The Ancestral Caenorhabditis elegans Cuticle Suppresses rol-1. G3 (Bethesda) 10: 2385–2395. https://doi.org/10.1534/g3.120.401336
Novelli J., A. P. Page, and J. Hodgkin, 2006 The C terminus of collagen SQT-3 has complex and essential functions in nematode collagen assembly. Genetics 172: 2253–2267. https://doi.org/10.1534/genetics.105.053637
Novelli J. F., K. Chaudhary, J. Canovas, J. S. Benner, C. L. Madinger, et al., 2009 Characterization of the Caenorhabditis elegans UDP-galactopyranose mutase homolog glf-1 reveals an essential role for galactofuranose metabolism in nematode surface coat synthesis. Dev Biol 335: 340–355. https://doi.org/10.1016/j.ydbio.2009.09.010
Nyström J., Z.-Z. Shen, M. Aili, A. J. Flemming, A. Leroi, et al., 2002 Increased or decreased levels of Caenorhabditis elegans lon-3, a gene encoding a collagen, cause reciprocal changes in body length. Genetics 161: 83–97. https://doi.org/10.1093/genetics/161.1.83
Olson S. K., G. Greenan, A. Desai, T. Müller-Reichert, and K. Oegema, 2012 Hierarchical assembly of the eggshell and permeability barrier in C. elegans. J Cell Biol 198: 731–748. https://doi.org/10.1083/jcb.201206008
O’Rourke D., M. J. Gravato-Nobre, D. Stroud, E. Pritchett, E. Barker, et al., 2023 Isolation and molecular identification of nematode surface mutants with resistance to bacterial pathogens. G3 (Bethesda) 13: jkad056. https://doi.org/10.1093/g3journal/jkad056
Page A. P., G. McCormack, and A. J. Birnie, 2006 Biosynthesis and enzymology of the Caenorhabditis elegans cuticle: identification and characterization of a novel serine protease inhibitor. Int J Parasitol 36: 681–689. https://doi.org/10.1016/j.ijpara.2006.01.004
Palopoli M. F., M. V. Rockman, A. TinMaung, C. Ramsay, S. Curwen, et al., 2008 Molecular basis of the copulatory plug polymorphism in Caenorhabditis elegans. Nature 454: 1019–1022. https://doi.org/10.1038/nature07171
Pandey T., C. A. Kalluraya, B. Wang, T. Xu, X. Huang, et al., 2023 Acquired stress resilience through bacteria-to-nematode interdomain horizontal gene transfer. EMBO J 42: e114835. https://doi.org/10.15252/embj.2023114835
Politz S. M., M. Philipp, M. Estevez, P. J. O’Brien, and K. J. Chin, 1990 Genes that can be mutated to unmask hidden antigenic determinants in the cuticle of the nematode Caenorhabditis elegans. Proc Natl Acad Sci U S A 87: 2901–2905. https://doi.org/10.1073/pnas.87.8.2901
Pooranachithra M., E. M. Jyo, A. M. Ernst, and A. D. Chisholm, 2024 C. elegans epicuticlins define specific compartments in the apical extracellular matrix and function in wound repair. 2024.01.12.575393. https://doi.org/10.1101/2024.01.12.575393
Priess J. R., and D. I. Hirsh, 1986 Caenorhabditis elegans morphogenesis: the role of the cytoskeleton in elongation of the embryo. Dev Biol 117: 156–173. https://doi.org/10.1016/0012-1606(86)90358-1
Pu P., C. E. Stone, J. T. Burdick, J. I. Murray, and M. V. Sundaram, 2017 The Lipocalin LPR-1 Cooperates with LIN-3/EGF Signaling To Maintain Narrow Tube Integrity in Caenorhabditis elegans. Genetics 205: 1247–1260. https://doi.org/10.1534/genetics.116.195156
Pujol N., S. Cypowyj, K. Ziegler, A. Millet, A. Astrain, et al., 2008 Distinct innate immune responses to infection and wounding in the C. elegans epidermis. Curr Biol 18: 481–489. https://doi.org/10.1016/j.cub.2008.02.079
Ragle J. M., M. T. Levenson, J. C. Clancy, A. A. Vo, V. Pham, et al., 2022 The conserved, secreted protease inhibitor MLT-11 is necessary for C. elegans molting and embryogenesis. 2022.06.29.498124. https://doi.org/10.1101/2022.06.29.498124
Rich M. S., P. Nix, and E. M. Jorgensen, 2022 The C. elegans mapping locus rol-9 is encoded by a gain-of-function mutation in mlt-11. MicroPubl Biol 2022. https://doi.org/10.17912/micropub.biology.000506
Ristoratore F., M. Cermola, M. Nola, P. Bazzicalupo, and R. Favre, 1994 Ultrastructural immuno-localization of CUT-1 and CUT-2 antigenic sites in the cuticles of the nematode Caenorhabditis elegans. J Submicrosc Cytol Pathol 26: 437–443.
Roberts B., C. Clucas, and I. L. Johnstone, 2003 Loss of SEC-23 in Caenorhabditis elegans causes defects in oogenesis, morphogenesis, and extracellular matrix secretion. Mol Biol Cell 14: 4414–4426. https://doi.org/10.1091/mbc.e03-03-0162
Rohlfing A.-K., Y. Miteva, L. Moronetti, L. He, and T. Lamitina, 2011 The Caenorhabditis elegans mucin-like protein OSM-8 negatively regulates osmosensitive physiology via the transmembrane protein PTR-23. PLoS Genet 7: e1001267. https://doi.org/10.1371/journal.pgen.1001267
Rouger V., G. Bordet, C. Couillault, S. Monneret, S. Mailfert, et al., 2014 Independent synchronized control and visualization of interactions between living cells and organisms. Biophys J 106: 2096–2104. https://doi.org/10.1016/j.bpj.2014.03.044
Sapio M. R., M. A. Hilliard, M. Cermola, R. Favre, and P. Bazzicalupo, 2005 The Zona Pellucida domain containing proteins, CUT-1, CUT-3 and CUT-5, play essential roles in the development of the larval alae in Caenorhabditis elegans. Dev Biol 282: 231–245. https://doi.org/10.1016/j.ydbio.2005.03.011
Serra N. D., C. B. Darwin, and M. V. Sundaram, 2023 C. elegans Hedgehog-related proteins are tissue- and substructure-specific components of the cuticle and pre-cuticle. 2023.12.26.573316. https://doi.org/10.1101/2023.12.26.573316
Sonntag T., S. Omi, A. Andreeva, and N. Pujol, 2024 A defining member of the new cysteine-cradle family is a transient aECM protein involved in signalling skin damage. 2024.04.11.589058. https://doi.org/10.1101/2024.04.11.589058
Stenvall J., J. C. Fierro-González, P. Swoboda, K. Saamarthy, Q. Cheng, et al., 2011 Selenoprotein TRXR-1 and GSR-1 are essential for removal of old cuticle during molting in Caenorhabditis elegans. Proc Natl Acad Sci U S A 108: 1064–1069. https://doi.org/10.1073/pnas.1006328108
Stepek G., G. McCormack, and A. P. Page, 2010a The kunitz domain protein BLI-5 plays a functionally conserved role in cuticle formation in a diverse range of nematodes. Mol Biochem Parasitol 169: 1–11. https://doi.org/10.1016/j.molbiopara.2009.08.005
Stepek G., G. McCormack, and A. P. Page, 2010b Collagen processing and cuticle formation is catalysed by the astacin metalloprotease DPY-31 in free-living and parasitic nematodes. Int J Parasitol 40: 533–542. https://doi.org/10.1016/j.ijpara.2009.10.007
Stepek G., G. McCormack, A. J. Birnie, and A. P. Page, 2011 The astacin metalloprotease moulting enzyme NAS-36 is required for normal cuticle ecdysis in free-living and parasitic nematodes. Parasitology 138: 237–248. https://doi.org/10.1017/S0031182010001113
Stone M. J., S. Chuang, X. Hou, M. Shoham, and J. Z. Zhu, 2009 Tyrosine sulfation: an increasingly recognised post-translational modification of secreted proteins. N Biotechnol 25: 299–317. https://doi.org/10.1016/j.nbt.2009.03.011
Sun S., T. Theska, H. Witte, E. J. Ragsdale, and R. J. Sommer, 2022 The oscillating Mucin-type protein DPY-6 has a conserved role in nematode mouth and cuticle formation. Genetics 220: iyab233. https://doi.org/10.1093/genetics/iyab233
Suzuki M., N. Sagoh, H. Iwasaki, H. Inoue, and K. Takahashi, 2004 Metalloproteases with EGF, CUB, and thrombospondin-1 domains function in molting of Caenorhabditis elegans. Biol Chem 385: 565–568. https://doi.org/10.1515/BC.2004.069
Taffoni C., S. Omi, C. Huber, S. Mailfert, M. Fallet, et al., 2020 Microtubule plus-end dynamics link wound repair to the innate immune response. Elife 9: e45047. https://doi.org/10.7554/eLife.45047
Thacker C., K. Peters, M. Srayko, and A. M. Rose, 1995 The bli-4 locus of Caenorhabditis elegans encodes structurally distinct kex2/subtilisin-like endoproteases essential for early development and adult morphology. Genes Dev 9: 956–71.
Thein M. C., G. McCormack, A. D. Winter, I. L. Johnstone, C. B. Shoemaker, et al., 2003 Caenorhabditis elegans exoskeleton collagen COL-19: An adult-specific marker for collagen modification and assembly, and the analysis of organismal morphology. Developmental Dynamics 226: 523–539. https://doi.org/10.1002/dvdy.10259
Thein M. C., A. D. Winter, G. Stepek, G. McCormack, G. Stapleton, et al., 2009 Combined extracellular matrix cross-linking activity of the peroxidase MLT-7 and the dual oxidase BLI-3 is critical for post-embryonic viability in Caenorhabditis elegans. J Biol Chem 284: 17549–17563. https://doi.org/10.1074/jbc.M900831200
Tiller G. R., and D. A. Garsin, 2014 The SKPO-1 peroxidase functions in the hypodermis to protect Caenorhabditis elegans from bacterial infection. Genetics 197: 515–526. https://doi.org/10.1534/genetics.113.160606
Vuong-Brender T. T. K., S. K. Suman, and M. Labouesse, 2017 The apical ECM preserves embryonic integrity and distributes mechanical stress during morphogenesis. Development 144: 4336–4349. https://doi.org/10.1242/dev.150383
Wheeler J. M., and J. H. Thomas, 2006 Identification of a Novel Gene Family Involved in Osmotic Stress Response in Caenorhabditis elegans. Genetics 174: 1327–1336. https://doi.org/10.1534/genetics.106.059089
Winter A. D., G. McCormack, and A. P. Page, 2007 Protein disulfide isomerase activity is essential for viability and extracellular matrix formation in the nematode Caenorhabditis elegans. Dev Biol 308: 449–461. https://doi.org/10.1016/j.ydbio.2007.05.041
Witte H., E. Moreno, C. Rödelsperger, J. Kim, J.-S. Kim, et al., 2015 Gene inactivation using the CRISPR/Cas9 system in the nematode Pristionchus pacificus. Dev Genes Evol 225: 55–62. https://doi.org/10.1007/s00427-014-0486-8
Xia S.-L., M. Li, B. Chen, C. Wang, Y.-H. Yan, et al., 2021 The LRR-TM protein PAN-1 interacts with MYRF to promote its nuclear translocation in synaptic remodeling. Elife 10: e67628. https://doi.org/10.7554/eLife.67628
Xu Z., Z. Wang, L. Wang, and Y. B. Qi, 2024 Essential Function of Transmembrane Transcription Factor MYRF in Promoting Transcription of miRNA lin-4 during C. elegans Development. 2023.06.22.546200. https://doi.org/10.1101/2023.06.22.546200
Yook K., and J. Hodgkin, 2007 Mos1 mutagenesis reveals a diversity of mechanisms affecting response of Caenorhabditis elegans to the bacterial pathogen Microbacterium nematophilum. Genetics 175: 681–697. https://doi.org/10.1534/genetics.106.060087
Yu R. Y., C. Q. Nguyen, D. H. Hall, and K. L. Chow, 2000 Expression of ram-5 in the structural cell is required for sensory ray morphogenesis in Caenorhabditis elegans male tail. EMBO J 19: 3542–3555. https://doi.org/10.1093/emboj/19.14.3542
Zhang Z., M. Bai, G. O. Barbosa, A. Chen, Y. Wei, et al., 2020 Broadly conserved roles of TMEM131 family proteins in intracellular collagen assembly and secretory cargo trafficking. Sci Adv 6: eaay7667. https://doi.org/10.1126/sciadv.aay7667
Zhang Z., S. Luo, G. O. Barbosa, M. Bai, T. B. Kornberg, et al., 2021 The conserved transmembrane protein TMEM-39 coordinates with COPII to promote collagen secretion and regulate ER stress response. PLoS Genet 17: e1009317. https://doi.org/10.1371/journal.pgen.1009317
Zugasti O., N. Thakur, J. Belougne, B. Squiban, C. L. Kurz, et al., 2016 A quantitative genome-wide RNAi screen in C. elegans for antifungal innate immunity genes. BMC Biol 14: 35. https://doi.org/10.1186/s12915-016-0256-3
